# Supplementary material for: Failure to thrive: Case definition & guidelines for data collection, analysis, and presentation of maternal immunisation safety data
Source: Vaccine. 2017 Dec 4;35(48Part A):6483–91. doi: 10.1016/j.vaccine.2017.01.051 (PMC5714432; doi:10.1016/j.vaccine.2017.01.051)
Supplement: Supplementary data 2 [file mmc2.xlsx]

## Sheet: Form responses 1
Timestamp	Please provide your email.	Professional background	Are you currently involved in / working on immunisation in pregnancy clinical trials or observational studies?	1.a. Do you agree with the rationale of the case definition?	1.b. If no / do not know, explain why.	1.c. Comments?	2.a. Does the preamble clearly describe the intended use of the definition?	2.b. If no / do not know, explain why.	2.c. Comments?	3.a. Do you agree with Level 1 of diagnostic certainty?	3.b. If no / do not know, explain why.	3.c. Comments?	4.a. Do you agree with Level 2 of diagnostic certainty?	4.b. If no / do not know, explain why.	4.c. Comments?	5.a. Do you agree with Level 3 of diagnostic certainty?	5.b. If no / do not know, explain why.	5.c. Comments?	6.a. Do you agree with the footnotes of the case definition?	6.b. If no / do not know, explain why.	6.c. Comments?	7.a. Is the definition applicable in your setting?	7.b. If no / do not know, explain why.	7.c. Comments?	8.a. Do you agree with the guidelines?	8.b. If no / do not know, explain why.	8.c. Comments?	9. Any general comments?	First, we would like to obtain some information about the trial / study you are involved in.	- Study number:	- Trial registry ID (cinical trial.gov):	- Randomised trial / observational study?	- Is the study prospective / retrospective?	- Which vaccine is being studied in the study?	- Which country(ies) is the study being conducted in?	- What was / is the starting date (start study period)?	- Is it a multi-centre / single centre study?	- How is the study population defined?	- When does follow-up stop for the mothers? (months / years after immunisation)	- When does follow-up stop for the neonates? (e.g. months / years after birth)	- Any other key information you deem relevant?	1.a. Do you agree with the rationale of the case definition?		1.b. If no / do not know, explain why.	1.c. Comments?	2.a. Do you agree with the definition?	2.b. If no / do not know, explain why.	2.c. Comments?	3.a. Based on your study setting and the procedures / diagnostic requirements for the different levels of certainty in the case definition, would you be able to obtain all levels of certainty?
2016-07-14 15:51:50	diane.m.harper@gmail.com	Healthcare provider	No, but I am interested to review the case definition	Yes			Yes			Yes			Yes			Yes			Yes			Yes			Yes
2016-07-19 15:09:40	tagbobeckie@gmail.com	Healthcare provider	No, but I am interested to review the case definition	Yes			Yes			Yes			Yes			Yes			Yes			Yes			Yes			There should be a list of causes of FTT and classification in the introduction or appendix
2016-07-27 12:51:39	slogrove@gmail.com	Academic organisation	No, but I am interested to review the case definition	Yes			Yes			Yes		The use of a drop in centiles in interpreting failure to thrive is inconsistent with the widespread use of the WHO z-score based growth charts. It is difficult on the WHO Z-score charts to evaluate precise changes across centiles. This might limit certainty when extracting information from facility records that use the standard WHO growth charts to record anthropometry.	Yes		Same comment as above re use of centiles	Yes		Same comment as above re use of centiles	Yes			Do not know	Difficulty interpreting centiles on Z-score charts with few lines		Yes
2016-08-04 17:13:21	davidnalin@aol.com	Academic organisation	No, but I am interested to review the case definition	Yes			No	1. On p.9, the idea of defining two independent variables, FTT and vaccination, which often are temporally related, into one definition ("FTT following vaccination") is illogical and misguided. It can only lead to innumerable "reports" of temporal relationships feeding the antivaccine lobby's efforts. Furthermore it is in conflict with the later discussion noting that the two variables are not be…		Yes			Yes			Yes		The Levels 4 and 5 definitions should be noted on p. 16.	Yes			Yes			No	1. In 3.1.2., the baby's name or hospital identifier should be recorded. Also, maternal initials are inadequate since many mothers have the same initials. 2. In 3.1.3., need to add recording the vaccine diluent, its composition and lot number. 3. In 3.1.5, the boilerplate should be deleted. The only determinant of the duration of surveillance consistent with the definition is 12 months from birth…
2016-08-05 21:59:32	oleskejm@njms.rutgers.edu	Healthcare provider	No, but I am interested to review the case definition	Yes			Yes		In the second paragraph the abbreviation FTT is used seven times and could be better written without using this abbreviation so often.	Yes		Would consider including a clear definition of persistent vs, reversible FTT.	Yes		Maternal health in specific placental pathology maybe important to consider including. I am not sure that the rational for only including infants upto 12mon of age is well justified. It is also unclear why the timing of maternal immunizations is not more clearly addressed.	Yes			Yes		See above comments.	Yes			Yes			I am not sure that the restriction of electronic scales vs balance methods if used consistently should be a restriction in level of certainty.
2016-08-16 05:54:28	amanda.leach@gsk.com	Vaccine manufacturer	Yes, but not as an investigator																										I will provide details about the trial / study I am involved in now.												Studies are epidemiology studies of pregnancy and neonatal outcome at the planning stage	Yes				Do not know	I think before wide usage it would require validation in datasets in some key populations in both developed and developing world.		Yes
2016-08-18 13:16:59	shivashankar.varganti@gmail.com	Regulatory authority	No, but I am interested to review the case definition	Yes			Yes			Yes			Yes			Yes			Yes			Yes			Yes			3.2 section (ata guidlines)? , no abbrevation list
2016-08-27 20:01:30	drrajamohanank@gmail.com	Academic organisation	No, but I am interested to review the case definition	Yes			Yes			No		can be also defined in two ways 1 ) growth curve in the chart crossing one line downwards 2) <3rd centile in comparison to standard	Yes			Yes			Yes			Yes			Yes			Concept of failure to thrive is dynamic and not simple.
2016-08-29 09:30:29	marta.valentepinto@paediatrics.ox.ac.uk	Academic organisation	No, but I am interested to review the case definition	Yes		Although the rational for the case definition is very well described and justified in page 12, regarding the individual criteria for the rational I believe that a clarification on the first sentence could benefit the manuscript. Although anthropometric data is the most used for the failure to thrive diagnosis, since there is no consensus I think we shouldn’t be state that is “Universally accepted…	Yes		I think the preamble was very clear and touch the most important points and challenges of the FTT definition. I think could be improved if in a clear way, if as was done on page 4 for the conventional classification of FTT, that the different considered anthropometric changes used through out the years for FTT were better determined. Although written on the section “Existing case definition of fa…	Do not know	I think that Level 1 should be improved. We are only based on 2 timepoints of weight desacelaration, with 1 month apart. For a diagnosis of certainty, we should consider that the weights were measured in the same conditions (same scale, same place) and considerations about a possible error in one of the weights should minimised, since we only have 2. I suggest that for prospective studies at leas…		Yes			Yes			Yes			Yes			Yes			Reference 2 and 9 are the same In my opinion, I am not sure if on page 2 we can use the term “validation” on those European infant cohorts, since no specific method of validation were presented or no clear changes on definition, from what I believe where made based on those studies. That don’t diminished the relevance of both of the studies, that are an important mark and should be mention on the…
			Y	8			7			6			8			8			8			7			7																0	1				0			1
			N	0			1			1			0			0			0			0			1																0	0				0			0
			DNK	0			0			1			0			0			0			1			0																0	0				1			0
[truncated: 13 more columns]

## Sheet: Rebuttal
Question	Review feedback		Author's Comments
1.a. Do you agree with the rationale of the case definition?	Yes	9
	No	0
	Do not know	0
1.b. If no / do not know, explain why.
1.c. Comments?	Although the rational for the case definition is very well described and justified in page 12, regarding the individual criteria for the rational I believe that a clarification on the first sentence could benefit the manuscript. Although anthropometric data is the most used for the failure to thrive diagnosis, since there is no consensus I think we shouldn’t be state that is “Universally accepted…		The manuscript has been rephrased to clarify that all studies use anthropometric data to define FTT, although the exact variables used differ between studies. (ie they all agree not to used laboratory findings, or base the definition on causes)
2.a. Does the preamble clearly describe the intended use of the definition?	Yes	7
	No	1
	Do not know	0
2.b. If no / do not know, explain why.	1. On p.9, the idea of defining two independent variables, FTT and vaccination, which often are temporally related, into one definition ("FTT following vaccination") is illogical and misguided. It can only lead to innumerable "reports" of temporal relationships feeding the antivaccine lobby's efforts. Furthermore it is in conflict with the later discussion noting that the two variables are not be…		1. The section regarding FTT following immunisations has been updated to reduce the chance of interpreting the paragraph as possible evidence of vaccines causing FTT 2. The search was restricted to english language and the paper updated to reflect this 3. Determining causality, particularly to distinguish between vaccine-ralted and unralted FTT will form an important part of studies using the cas…
2.c. Comments?	In the second paragraph the abbreviation FTT is used seven times and could be better written without using this abbreviation so often.		Agree and corrected
	I think the preamble was very clear and touch the most important points and challenges of the FTT definition. I think could be improved if in a clear way, if as was done on page 4 for the conventional classification of FTT, that the different considered anthropometric changes used through out the years for FTT were better determined. Although written on the section “Existing case definition of fa…		We are grateful for the comments. However feel the existing defintions have been sited in the references. Including a table of existing defintions would be overly complicated and reduce clarity of our chose definition
3.a. Do you agree with Level 1 of diagnostic certainty?	Yes	6
	No	1
	Do not know	1
3.b. If no / do not know, explain why.	I think that Level 1 should be improved. We are only based on 2 timepoints of weight desacelaration, with 1 month apart. For a diagnosis of certainty, we should consider that the weights were measured in the same conditions (same scale, same place) and considerations about a possible error in one of the weights should minimised, since we only have 2. I suggest that for prospective studies at leas…		We welcome the comment- this was discussed in detail in the working group discussion with the final consensus being that to enable utility in LMIC a minimum of two time points were allowed, however the ascertainment aparatus should be specified to those converying the highest reliability It is also importants to note that these guidelines are designed to be used not only in prospective studies bu…
3.c. Comments?	The use of a drop in centiles in interpreting failure to thrive is inconsistent with the widespread use of the WHO z-score based growth charts. It is difficult on the WHO Z-score charts to evaluate precise changes across centiles. This might limit certainty when extracting information from facility records that use the standard WHO growth charts to record anthropometry.		Thank you for your comment. Centiles remain the main chart used for diagnosis of FTT. We do recognise that working discussed use of z-score charts however most literture pertaining to FTT uses centile charts as was the experience of the working group in our practice. Of note Z-scores had been used more frequently in literature surroudning malnutrition.
	Would consider including a clear definition of persistent vs, reversible FTT.		Including defintions to differentiate between persistent vs reversible FTT is beyond the scope of this manuscript. We would need more measurements, and longer follow-up to distinguish between persistent and reversible FTT.
	can be also defined in two ways 1 ) growth curve in the chart crossing one line downwards 2) <3rd centile in comparison to standard		The working group discussed <3rd centile as classifying as FTT at length when determining the case defintion, but disagreed because 3% of the population should be below this line and it excludes babies with FTT who do not fall below this line. Some clarification has been added to the manuscript. Infants with FTT based on weight for length <3rd are accounted for in level 2b
4.a. Do you agree with Level 2 of diagnostic certainty?	Yes	8
	No	0
	Do not know	0
4.b. If no / do not know, explain why.
4.c. Comments?	Same comment as above re use of centiles
	Maternal health in specific placental pathology maybe important to consider including. I am not sure that the rational for only including infants upto 12mon of age is well justified. It is also unclear why the timing of maternal immunizations is not more clearly addressed.		The working group were unclear on the rational for using placental pathology. While this may be a cause of low birth weight, it is beyond the scope of this paper to discuss further.
5.a. Do you agree with Level 3 of diagnostic certainty?	Yes	8
	No	0
	Do not know	0
5.b. If no / do not know, explain why.
5.c. Comments?	Same comment as above re use of centiles
	The Levels 4 and 5 definitions should be noted on p. 16.		There are no levels 4 or 5 in this defintion
6.a. Do you agree with the footnotes of the case definition?	Yes	8
	No	0
	Do not know	0
6.b. If no / do not know, explain why.
6.c. Comments?	See above comments.
7.a. Is the definition applicable in your setting?	Yes	7
	No	0
	Do not know	1
7.b. If no / do not know, explain why.	Difficulty interpreting centiles on Z-score charts with few lines
7.c. Comments?
8.a. Do you agree with the guidelines?	Yes	7
	No	1
	Do not know	1
8.b. If no / do not know, explain why.	1. In 3.1.2., the baby's name or hospital identifier should be recorded. Also, maternal initials are inadequate since many mothers have the same initials. 2. In 3.1.3., need to add recording the vaccine diluent, its composition and lot number. 3. In 3.1.5, the boilerplate should be deleted. The only determinant of the duration of surveillance consistent with the definition is 12 months from birth…		1 & 2. The data collection section is standardised according to the brighton collaboration. We would be open to modifying the section, however this should be done in collaboration with other case definitions for consistency. 3. Agree. This section has been updated 4. Corrected 5. Aditional statistical methods is beyond the scope of this paper
8.c. Comments?
9. Any general comments?	There should be a list of causes of FTT and classification in the introduction or appendix		The paper has focussed more on the defintion of FTT which has specifically avoided use of causes of FTT as part of this.
	I am not sure that the restriction of electronic scales vs balance methods if used consistently should be a restriction in level of certainty.		This was discussed robustly in the working group and the need for accurate weight recordings was decided upon based on litertures searches. We acknowledge the literature is not comprehensive but does appear to be consistent.
	3.2 section (ata guidlines)? , no abbrevation list		An abbreviation list has been included
	Concept of failure to thrive is dynamic and not simple.		The purpose of the guideline is to develop a feasable case definition. We agree that the criteria for FTT may be met at some time points and not other by the same child however this case definition has been designed to be applied as broadly as possible.
	Reference 2 and 9 are the same In my opinion, I am not sure if on page 2 we can use the term “validation” on those European infant cohorts, since no specific method of validation were presented or no clear changes on definition, from what I believe where made based on those studies. That don’t diminished the relevance of both of the studies, that are an important mark and should be mention on the…		References have been updated The section referring to the european studies has been updated The section on page 4 has also been updated with newer references
1.b. If no / do not know, explain why.
1.c. Comments?
2.a. Do you agree with the definition?	Yes	0
	No	0
	Do not know	1
2.b. If no / do not know, explain why.	I think before wide usage it would require validation in datasets in some key populations in both developed and developing world.		We agree and would support a follow-up study to address widepsread validation. A comment pertaining to this has been added to the periodic review section
2.c. Comments?
3.a. Based on your study setting and the procedures / diagnostic requirements for the different levels of certainty in the case definition, would you be able to obtain all levels of certainty?	Yes	1
	No	0
	Do not know	0
3.b. If no / do not know, explain which level(s) would not be applicable and why (e.g. not having all procedures available in countries where study is done / retrospective assessment of charts would not allow information / exclusion / negative criteria to be found consistently)
3.c. Comments?
4.b. If no / do not know, explain why.	As above seems a very good proposal but needs validation before widespread usage		See comment above
4.c. Comments?
5.a. How much would the use of case definitions such as this one potentially improve your study?
5.b. Comments?
6. What additional documents would you wish GAIA to develop for your study in order to achieve harmonisation of safety assessment in maternal immunisation studies?
7. Any other comments you would like to share?	1.The detection of FTT could be done in one of two ways, in much the same way as we monitor for SAEs and measuring the sick child presenting. However, I think it is far preferable to do regular growth monitoring of all infants in the trial to detect it. The paper presents how to measure children, but it is not clear said that it would be desirable to monitor all childrens growth in the trial. The…		This is a useful idea. A suggested timeline of monitoring every 3 months from birth until 12 months has been shown in literature to improve the assertainment of FTT. This has been added under "Guideline for data collection and analysis " 2. This is a useful idea but likely beyond the scope of the paper
